# Supplementary material for: Single Viruses on the Fluorescence Microscope: Imaging Molecular Mobility, Interactions and Structure Sheds New Light on Viral Replication
Source: Viruses. 2018 May 10;10(5):250. doi: 10.3390/v10050250 (PMC5977243; doi:10.3390/v10050250)
Supplement: Supplementary file 1 [file viruses-10-00250-s001.zip]

Archive with 1 entries (1 files):
- viruses-287770-SI.pdf
